# Supplementary material for: Effect of a Total Extract and Saponins from Astragalus glycyphyllos L. on Human Coronavirus Replication In Vitro
Source: Int J Mol Sci. 2023 Nov 20;24(22):16525. doi: 10.3390/ijms242216525 (PMC10671514; doi:10.3390/ijms242216525)
Supplement: Supplementary file 1 [file ijms-24-16525-s001.zip]

Archive with 1 entries (1 files):
- ijms-2705456-supplementary.pdf
